# Supplementary material for: Patient-derived cell models as preclinical tools for genome-directed targeted therapy
Source: Oncotarget. 2015 Jul 16;6(28):25619–30. doi: 10.18632/oncotarget.4627 (PMC4694854; doi:10.18632/oncotarget.4627)
Supplement: Supplementary file 2 [file oncotarget-06-25619-s002.xlsx]

## Sheet: Sheet1
PDC#	Diagnosis	Age	Sex	Doublng time (hr)	Analysis passage	Maximum passage	Treatment	Highlight genomic alterationIron Ampliseq	Highlight genomic alteration nCounter CNV	Date of collection	Date of stock
001	Gastric cancer	51	1	85.92	2	7	Trastuzumab, Lapatinib	SMARCB1	HER2	2012-06-27	2012-07-02
002	Gastric cancer	62	1	116.4	2	10				2013-03-11	2013-04-04
003	Colorectal cancer	37	2	101.04	2	6		HRAS		2013-01-28	2013-03-12
004	Gastric cancer	74	2	190.8	2	5		HRAS, PTEN		2013-02-01	2013-02-15
005	Gastric cancer	77	2	66.24	2	N/A				2013-04-26	2013-05-24
006	Gastric cancer	31	2	50.4	3	11		HRAS		2013-05-06	2013-06-07
007	Gastric cancer	32	2	48.48	2	N/A		SMARCB1, HRAS		2013-02-28	2013-03-21
008	Colorectal cancer	42	2	144.24	2	7		CDKN2A		2013-02-12	2013-06-10
009	Hepatocellular carcinoma	56	1	72	3	9	Sorafenib			2013-05-28	2013-06-13
010	Gastric cancer	52	1	88.32	3	7		STK11		2013-05-20	2013-06-13
011	Hepatocellular carcinoma	64	1	116.4	2	7	Sorafenib	HRAS		2013-01-15	2013-02-06
012	Gastric cancer	75	1	188.64	2	8		SMARCB1		2013-01-25	2013-01-25
013	Gastric cancer	40	2	137.28	2	N/A		CDKN2A		2013-06-20	2013-07-09
014	Melanoma	46	1	57.6	2	12	Vemurafenib	BRAF	FGFR1, CDKN1A, MCL1	2013-06-24	2013-07-26
015	Gastric cancer	73	1	86.64	2	8				2013-06-20	2013-07-02
016	Colorectal cancer	61	2	115.6	2	12		CTNNB1, KRAS		2013-06-11	2013-06-27
017	Gastric cancer	57	1	86.7	2	14		HRAS		2013-07-01	2013-07-12
018	Gastric cancer	65	2	130	2	11		HRAS		2013-12-27	2014-01-15
019	Gastric cancer	58	1	50.57	2	10		HRAS		2013-02-08	2013-02-15
020	Hepatocellular carcinoma	52	1	173.4	2	12	Sorafenib			2013-05-31	2013-06-24
021	Pancreatic cancer	62	2	255.9	2	12		PTEN		2013-02-13	2013-03-18
022	Gastric cancer	70	1	231.2	2	13		RB1, STK11		2013-02-08	N/A
023	Neuroenrocrine tumor	32	2	122.2	2	12		STK11, TP53	MET, MCL1, AURKA	2013-02-22	2013-03-16
024	Colorectal cancer	55	1	93.92	2	9		HRAS		2013-06-11	2013-07-17
025	Gastric cancer	26	2	101.1	2	14		CDKN2A, TP53	RAS	2012-10-29	2013-01-11
026	Colorectal cancer	80	1	93.92	2	11		HRAS		2012-11-29	2012-12-12
027	Cholangiocarcinoma	54	1	166.2	2	12		HRAS		2013-06-12	2013-07-05
028	Sarcoma	77	1	44.42	2	12		SMARCB1		2013-04-23	2013-07-01
029	Colorectal cancer	54	2	144.5	2	7		HRAS		2013-03-14	2013-04-04
030	Renal cell carcinoma	77	2	244	2	7		HRAS	RAS	2013-02-13	2013-03-16
031	Colorectal cancer	66	2	65.02	2	12		SMARCB1		2013-03-13	2013-04-01
032	Pancreatic cancer	43	2	130	2	7		PTEN		2013-03-25	2013-05-08
033	Colorectal cancer	42	2	202.3	2	7		CDKN2A		2013-06-27	2013-07-10
034	esophageal cancer	64	1	72.25	2	8		PTEN		2012-12-11	2012-12-21
035	Gastric cancer	77	2	108.4	2	10		HRAS		2013-04-17	2013-05-21
036	Pancreatic cancer	63	2	130	2	7		HRAS	CCND1	2013-04-19	2013-05-07
037	non-small cell lung cancer	67	2	115.6	2	N/A		SMARCB1, HRAS, EGFR, MLH1		2015-04-21	2015-06-17
038	Sarcoma	40	2	65.02	2	11		SMARCB1		2012-09-11	2012-09-20
039	Gastric cancer	48	2	105.4	2	9		HRAS		2012-10-08	2012-11-18
040	Colorectal cancer	43	2	65.02	2	13				2012-10-22	N/A
041	Gastric cancer	56	2	57.8	2	12		MLH1		2012-11-08	2012-11-16
042	Hepatocellular carcinoma	55	1	115.6	2	9	Sorafenib			2012-12-10	2012-12-26
043	Colorectal cancer	44	2	122.8	2	8		HRAS		2012-11-02	2012-11-19
044	Colorectal cancer	46	1	86.7	2	13				2012-11-14	2012-11-26
045	Hepatocellular carcinoma	51	1	65.02	3	13	Sorafenib	HRAS, STK11		2013-07-17	2013-07-26
046	Pancreatic cancer	65	1	79.47	3	11				2013-07-11	2013-07-22
047	Colorectal cancer	65	1	93.92	3	10		HRAS, CDKN2A, STK11		2013-07-18	2013-07-31
048	Gastric cancer	55	1	122.8	3	8				2013-07-08	2013-07-26
049	Gastric cancer	73	1	50.57	3	5		HRAS		2012-05-07	2012-05-21
050	Pancreatic cancer	58	1	86.7	3	12		SMARCB1		2013-07-19	2013-07-31
051	Hepatocellular carcinoma	59	1	57.8	2	12	Sorafenib	MLH1		2013-07-23	2013-08-01
052	Colorectal cancer	48	2	405.9	3	14		HRAS, BRAF, CDKN2A, PIK3CA, TP53	CRKL	2012-03-30	2012-06-04
053	Gastric cancer	33	2	45.1	2	13				2013-07-30	2013-08-09
054	Gastric cancer	34	2	72.15	2	12		STK11		2013-07-01	2013-07-22
055	Gastric cancer	51	1	50.57	2	9		PTEN		2012-11-25	2012-12-18
056	Colorectal cancer	47	1	88.85	3	6				2012-04-16	2012-05-02
057	Gastric cancer	54	1	108.4	2	7		HRAS		2012-07-13	2012-07-28
058	non-small cell lung cancer	70	2	130	2	6		HRAS, PTEN, EGFR		2013-07-12	2013-07-30
059	Gastric cancer	62	1	151.7	2	10				2013-03-11	2013-04-04
060	Gastric cancer	57	1	86.7	2	12		HRAS		2012-07-05	2012-07-17
061	Genitourinary cancer	64	1	43.35	1	12		HRAS, PTEN		2011-10-21	2011-11-01
062	Colorectal cancer	50	1	231.2	2	3				2013-02-14	2013-03-16
063	Gastric cancer	49	1	105.5	2	11		HRAS		2013-05-08	2013-05-27
064	Gastric cancer	32	2	151.7	2	3		SMARCB1, HRAS		2013-02-28	2013-03-21
065	Gastric cancer	43	2	101.1	2	9		STK11		2012-07-17	2012-07-31
066	Gastric cancer	54	2	270.6	3	7		PIK3CA, TP53	ZNF217, MET, MCL1, WHSC1L1	2012-08-09	2012-10-10
067	Colorectal cancer	47	2	79.47	2	8		PIK3CA		2012-09-10	2012-09-20
068	Colorectal cancer	42	2	158.9	2	6				2012-11-08	2012-11-30
069	Colorectal cancer	55	2	108.4	2	6		HRAS, STK11		2012-07-31	2012-08-27
070	Hepatocellular carcinoma	68	2	50.57	3	12	Sorafenib	STK11		2012-10-18	2012-10-31
071	Cholangiocarcinoma	71	2	146.7	2	7				2013-03-26	2013-04-26
072	Colorectal cancer	46	1	101.1	3	8		SMARCB1, PTEN		N/A	N/A
073	Gastric cancer	60	1	27.77	2	10				2012-04-25	2012-05-02
074	Gastric cancer	50	1	111.1	2	8		CDKN2A, TP53		2013-07-15	2013-08-19
075	Gastric cancer	55	2	141.8	3	7				2012-05-29	2012-06-29
076	Hepatocellular carcinoma	63	1	57.8	3	11	Sorafenib			2012-09-26	2012-10-04
077	Gastric cancer	36	1	65.02	2	13				2013-08-07	2013-08-16
078	Gastric cancer	48	2	49.98	2	6				2012-01-06	2012-01-15
079	Gastric cancer	47	2	50.57	2	10		SMARCB1		2012-07-17	2012-07-24
080	Colorectal cancer	62	1	101.1	2	6		STK11		2012-10-12	2012-10-26
081	Hepatocellular carcinoma	65	1	65.02	2	9	Sorafenib	HRAS		2012-04-23	2012-05-08
082	Gastric cancer	49	1	144.5	2	7				2013-07-31	2013-08-21
083	Gastric cancer	48	2	101.1	2	2		HRAS		2012-10-12	2012-10-26
084	Gastric cancer	40	2	106	2	7		HRAS, PTEN, VHL		2013-01-22	2013-02-12
085	Cholangiocarcinoma	54	1	50.57	2	13				2013-08-23	2013-08-30
086	Colorectal cancer	67	1	79.47	2	5		SMARCB1		2013-08-16	2013-08-26
087	Sarcoma	31	1	216.5	3	6		HRAS, MLH1		2012-09-11	2012-10-29
088	Gastric cancer	56	1	122.8	3	7				2012-10-18	2012-11-12
089	Gastric cancer	62	1	93.92	2	11				N/A	N/A
090	Gastric cancer	56	1	151.7	3	4		HRAS, STK11		N/A	N/A
091	Gastric cancer	66	1	101.1	3	10		HRAS		2012-06-25	2012-07-29
092	Gastric cancer	38	2	77.74	3	11			BRCA2	2012-10-08	2012-10-22
093	Gastric cancer	60	2	137.3	3	12		STK11	BRCA2	2012-10-10	2012-11-19
094	Gastric cancer	59	1	93.92	3	3		HRAS		N/A	N/A
095	Pancreatic cancer	57	1	57.8	3	5		HRAS		2012-05-29	2012-06-29
096	Gastric cancer	48	2	108.4	3	7		HRAS		2012-09-10	2012-09-26
097	Colorectal cancer	78	2	248	3	7				2012-04-06	2012-09-06
098	Colorectal cancer	34	1	65.02	2	13		STK11		2013-08-16	2013-08-27
099	Gastric cancer	66	1	108.4	3	8		ERBB4		2012-09-10	2012-09-26
100	Gastric cancer	21	2	110.2	1	2		HRAS		N/A	N/A
101	Sarcoma	53	1	138.8	2	2		HRAS		2013-05-27	2013-07-29
102	Gastric cancer	64	1	43.35	1	3		HRAS, STK11		2011-03-27	2011-04-29
103	Gastric cancer	45	1	269	3	9				2011-01-12	2011-03-03
104	Gastric cancer	41	2	78.4	2	8				2011-03-28	2011-05-01
105	Gastric cancer	43	2	130.2	3	5		HRAS		2011-09-28	2011-11-21
106	Gall bladder cancer	52	2	72.5	1	11		HRAS		N/A	N/A
107	Gastric cancer	65	1	93.92	1	8				2013-08-23	2013-08-30
108	Neuroenrocrine tumor	50	1	146.7	1	8				2012-05-29	2012-06-15
109	Gastric cancer	31	2	440.2	3	N/A				2012-05-04	2012-10-05
110	Gastric cancer	32	2	50.57	3	5		HRAS, MLH1		2012-03-27	2012-05-14
111	Neuroenrocrine tumor	50	2	272.1	2	N/A		SMARCB1		2014-01-07	2014-03-20
112	Gastric cancer	65	1	177.7	3	10		HRAS		2014-02-27	2014-03-28
113	Colorectal cancer	68	1	266.5	3	7		KRAS		2014-01-08	2014-02-26
114	Melanoma	57	1	144.4	2	9	Vemurafenib	NRAS		2014-01-07	2014-02-04
115	Gastric cancer	49	2	266.9	4	N/A		NOTCH1		2014-02-27	2014-05-23
116	Colorectal cancer	62	2	141.6	2	6				2014-04-25	2014-06-02
S-1	Gastric cancer	40	2	317.9	2	N/A				2014-08-04	2014-09-18
S-2	Colorectal cancer	75	1	368.4	2	7				2014-08-06	2014-10-10
S-3	Colorectal cancer	60	1	166.9	1	9				2014-08-12	2014-09-11
S-4	Colorectal cancer	63	2	202.3	2	8				2014-08-13	2014-09-11
S-5	Colorectal cancer	68	1	257.4	2	7				2014-08-18	2014-09-22
S-6	Colorectal cancer	24	1	346.8	3	6				2014-08-18	2014-10-06
S-7	Gastric cancer	67	1	315.3	2	7				2014-08-19	2014-09-22
S-8	Colorectal cancer	74	2	166.2	1	9				2014-08-19	2014-09-11
S-9	Colorectal cancer	61	1	343.5	3	7				2014-08-25	2014-10-02
S-10	Colorectal cancer	36	2	219.6	2	8				2014-08-26	2014-09-25
S-11	Colorectal cancer	63	1	138.1	2	9				2014-09-01	2014-09-25
S-12	Gastric cancer	61	1	230.2	1	8				2014-06-05	2014-07-15
S-13	caecum Cancer	50	2	86.7	2	8				2014-12-30	2015-01-12
S-14	Ewing sarcoma	22	1	130	3	9				2015-03-09	2015-04-23
S-15	Gastric cancer	64	1	342	3	8				2014-12-29	2015-02-09
S-16	Gastric cancer	69	2	122.2	1	9				2015-02-12	2015-03-04
Average				119.548	2.25	8.75229
* N/A: Not available
* Sex: 1 (Male), 2 (Female)
